# Supplementary material for: Pinpointing Novel Plasma and Brain Proteins for Common Ocular Diseases: A Comprehensive Cross-Omics Integration Analysis
Source: Int J Mol Sci. 2024 Sep 24;25(19):10236. doi: 10.3390/ijms251910236 (PMC11476976; doi:10.3390/ijms251910236)
Supplement: Supplementary file 1 [file ijms-25-10236-s001.zip]

Archive with 1 entries (1 files):
- ijms-3215465-supplementary.xlsx
