# Supplementary material for: Pinpointing Novel Plasma and Brain Proteins for Common Ocular Diseases: A Comprehensive Cross-Omics Integration Analysis
Source: Int J Mol Sci. 2024 Sep 24;25(19):10236. doi: 10.3390/ijms251910236 (PMC11476976; doi:10.3390/ijms251910236)
Supplement: Supplementary file 1 [file ijms-25-10236-s001.zip › ijms-3215465-supplementary.xlsx]

## Sheet: Supplementary Table Legends
Supplementary Table Legends
1	GWAS summary statistics with European ancestry for ODs.
2	84 plasma protein-ODs pairs identified from PWAS.
3	50 brain protein-ODs pairs identified from PWAS.
4	Results of plasma MR-IVW.
5	Results of brian MR-IVW.
6	11 plasma protein-ODs pairs identified from colocalization analysis.
7	20 brain protein-ODs pairs identified from colocalization analysis.
8	Results of plasma MR-Egger.
9	Results of plasma MR-INT.
10	Results of plasma MR-median.
11	Results of plasma MR heterogeneity assessment through Cochran's Q statistic.
12	Results of brian MR-median.
13	Results of brain MR-Steiger directionality test.
14	GO enrichment of plasma proteins.
15	KEGG enrichment of plasma proteins.
16	GO enrichment of brain proteins.
17	KEGG enrichment of brain proteins.
18	Drug-gene interactions between 2 plasma protein-coding genes and 4 drugs.
19	Drug-gene interactions between 5 brain protein-coding genes and 28 drugs.
20	Druggability of 8 significant plasma proteins identified from the comprehensive analysis.
21	Druggability of 8 significant brain proteins identified from the comprehensive analysis.

## Sheet: S1_GWAS_data
Table S1：GWAS summary statistics with European ancestry for Ocular diseases.
Ocular diseases	Ncase	Ncontrol	Ntotal
Senile cataract	50961	287330	338291
Age-related macular degeneration (whether dry or wet)	7582	318039	325621
Glaucoma	16065	326434	342499
Myopia	37362	423174	460536
Diabetic retinopathy	5899	314042	319941

## Sheet: S2_plasma_PWAS
Table S2：84 plasma protein-ODs pairs identified from PWAS.
Ocular diseases	Protein a	GENE b	CHR c	P0 d	P1e	PWAS.Z f	PWAS.P g	FDR.P h
senile cataract	SeqId_15395_15	GSTM1	1	109687814	109709039	-6.63069	3.34e-11	4.42216e-08
senile cataract	SeqId_18895_54	GSTM4	1	109656099	109674836	-4.76364	1.9e-06	0.000838533
senile cataract	SeqId_3323_37	LRP8	1	53242364	53328469	3.4578	0.000545	0.0481053
senile cataract	SeqId_9748_31	GSTM3	1	109733932	109741038	-5.08163	3.74e-07	0.000247588
senile cataract	SeqId_11428_31	PDLIM1	10	95237572	95291012	3.6443	0.000268	0.0322575
senile cataract	SeqId_12990_39	MAP3K3	17	63622415	63696305	4.08325	4.44e-05	0.00839794
senile cataract	SeqId_8005_1	MXRA7	17	76672551	76711004	-3.50749	0.000452	0.0466237
senile cataract	SeqId_8403_18	FASN	17	82078338	82098294	-3.49501	0.000474	0.0466237
senile cataract	SeqId_6245_4	NECTIN2	19	44846175	44889223	-3.6855	0.000228	0.0301872
senile cataract	SeqId_6382_17	MANBA	4	102630770	102760994	-3.71288	0.000205	0.0301872
senile cataract	SeqId_5900_11	HINT1	5	131155383	131224468	4.1561	3.24e-05	0.0071496
senile cataract	SeqId_11387_3	ATF6B	6	32115264	32128253	3.4847	0.000493	0.0466237
senile cataract	SeqId_3186_2	C2	6	31897785	31945672	4.3771	1.2e-05	0.0031776
senile cataract	SeqId_5102_55	MICB	6	31494881	31511124	-4.6249	3.75e-06	0.00124125
senile cataract	SeqId_9470_15	METTL24	6	110243940	110358349	-3.7001	0.000216	0.0301872
age-related macular degeneration	SeqId_12703_6	NEK7	1	198156994	198322420	4.1176	3.83e-05	0.00338061
age-related macular degeneration	SeqId_15468_14	CFHR1	1	196819731	196832189	14.5921	3.15e-48	1.3902e-45
age-related macular degeneration	SeqId_15584_9	CFHR2	1	196943738	196959622	27.8975	2.86e-171	3.78664e-168
age-related macular degeneration	SeqId_16055_3	CFHR5	1	196977556	197009678	17.237	1.4e-66	9.268e-64
age-related macular degeneration	SeqId_3366_51	ECM1	1	150508062	150513789	3.7183	0.000201	0.0133062
age-related macular degeneration	SeqId_5658_64	F13B	1	197038741	197067260	9.4862	2.4e-21	6.3552e-19
age-related macular degeneration	SeqId_6471_53	CFHR4	1	196888014	196918713	13.0864	3.94e-39	1.30414e-36
age-related macular degeneration	SeqId_4159_130	CFH	1	196652043	196747504	-7.3315	2.28e-13	4.31246e-11
age-related macular degeneration	SeqId_15594_47	HTRA1	10	122458551	122514907	6.0509	1.44e-09	2.3832e-07
age-related macular degeneration	SeqId_9870_17	WARS1	14	100333790	100376805	-3.53	4.7e-07	6.2228e-05
age-related macular degeneration	SeqId_5648_28	CTRB2	16	75204103	75207161	4.5466	5.45e-06	0.000555062
age-related macular degeneration	SeqId_2683_1	C3*	19	6677704	6730562	3.7868	0.000153	0.0106617
age-related macular degeneration	SeqId_2754_50	C3*	19	6677704	6730562	3.6688	0.000244	0.0146844
age-related macular degeneration	SeqId_2938_55	APOE	19	44905791	44909393	-4.7254	2.3e-06	0.000276836
age-related macular degeneration	SeqId_5803_24	C3*	19	6677704	6730562	9.0325	1.68e-19	3.7072e-17
age-related macular degeneration	SeqId_2567_5	CFI	4	109740694	109801999	-4.1698	3.05e-05	0.00288443
age-related macular degeneration	SeqId_3320_49	IGFBP7	4	57030773	57110385	-3.6998	0.000216	0.0136183
age-related macular degeneration	SeqId_11387_3	ATF6B	6	32115264	32128253	3.9095	9.25e-05	0.00680389
age-related macular degeneration	SeqId_3186_2	C2	6	31897785	31945672	4.5687	4.91e-06	0.000541737
age-related macular degeneration	SeqId_4125_52	AGER	6	32180968	32184322	-3.3189	0.000904	0.0478758
age-related macular degeneration	SeqId_5698_60	TNXB	6	32041153	32115334	5.3104	1.09e-07	1.60351e-05
age-related macular degeneration	SeqId_10816_150	PILRA*	7	100367530	100400096	-3.9903	6.6e-05	0.00514024
age-related macular degeneration	SeqId_6402_8	PILRA*	7	100367530	100400096	-4.0029	6.26e-05	0.00514024
age-related macular degeneration	SeqId_7928_183	TPST1	7	66205317	66420543	-3.5344	0.000409	0.0235442
age-related macular degeneration	SeqId_2851_63	C5	9	120952335	121050275	3.4051	0.000661	0.0364652
glaucoma	SeqId_3009_3	TGFBR3	1	91680343	91906335	-3.92196	8.78e-05	0.0220667
glaucoma	SeqId_5658_64	F13B	1	197038741	197067260	3.65759	0.000255	0.028135
glaucoma	SeqId_8307_47	C11orf68	11	65916810	65919062	4.04139	5.31e-05	0.0175761
glaucoma	SeqId_13124_20	ISLR2	15	74100311	74138540	4.744	2.1e-06	0.00226404
glaucoma	SeqId_7019_13	SEMA7A	15	74409289	74433958	-3.45	0.00056	0.04634
glaucoma	SeqId_19367_34	ECI1	16	2239402	2252300	-3.484	0.000494	0.0436037
glaucoma	SeqId_8403_18	FASN	17	82078338	82098294	-3.76837	0.000164	0.0241262
glaucoma	SeqId_9211_19	SERPINF1	17	1762029	1777565	-3.66946	0.000243	0.028135
glaucoma	SeqId_15387_44	NRP2	2	205681990	205798133	3.88978	0.0001	0.0220667
glaucoma	SeqId_9017_58	LCT	2	135787850	135837184	-3.78781	0.000152	0.0241262
glaucoma	SeqId_15511_37	NPTXR	22	38818452	38844028	-3.5164	0.000437	0.0413277
glaucoma	SeqId_3367_8	FETUB	3	186635969	186653141	-3.544	0.000394	0.0401274
glaucoma	SeqId_4220_39	FER	5	108747841	109196841	-3.7898	0.000151	0.0241262
glaucoma	SeqId_11387_3	ATF6B	6	32115264	32128253	4.644	3.42e-06	0.00226404
glaucoma	SeqId_2730_58	MICA	6	31399784	31415315	-3.6758	0.000237	0.028135
glaucoma	SeqId_9253_52	ABO	9	133233278	133276024	4.2536	2.1e-05	0.009268
myopia	SeqId_6367_66	FMOD	1	203340628	203351758	3.75351	0.000174	0.0292103
myopia	SeqId_13118_5	SMOC1	14	69854131	70032366	-3.5686	0.000359	0.0436475
myopia	SeqId_12534_10	CALCOCO2	17	48831018	48866522	-3.62925	0.000284	0.0423791
myopia	SeqId_16781_2	ENGASE	17	79074824	79088599	-4.16792	3.07e-05	0.00763272
myopia	SeqId_10948_14	PLD3	19	40348456	40380439	4.06735	4.76e-05	0.0091324
myopia	SeqId_3858_5	ACP1	2	264140	278283	-4.36325	1.28e-05	0.0042976
myopia	SeqId_8480_29	EFEMP1	2	55865967	55924139	-6.27055	3.6e-10	4.8348e-07
myopia	SeqId_15300_66	CCDC134	22	41800679	41832164	-4.1439	3.41e-05	0.00763272
myopia	SeqId_15559_5	ANTXR2	4	79901146	80125454	-4.3923	1.12e-05	0.0042976
myopia	SeqId_9906_21	SPOCK3	4	166733384	167234796	4.368	1.25e-05	0.0042976
myopia	SeqId_13094_75	RSPO3 *	6	127118671	127199481	-3.54685	0.00039	0.0436475
myopia	SeqId_8427_118	RSPO3 *	6	127118671	127199481	-3.55284	0.000381	0.0436475
diabetic retinopathy	SeqId_2617_56	ERBB3	12	56076799	56103505	-4.4992	6.82e-06	0.000902968
diabetic retinopathy	SeqId_8465_52	CTSH	15	78921058	78949574	3.6195	0.000295	0.0245768
diabetic retinopathy	SeqId_16792_4	SIGLEC5	19	51611927	51645545	4.01847	5.86e-05	0.00705331
diabetic retinopathy	SeqId_8248_222	SIGLEC14	19	51642553	51646801	3.70143	0.000214	0.0208057
diabetic retinopathy	SeqId_9241_40	SIRPG	20	1629152	1657779	3.6945	0.00022	0.0208057
diabetic retinopathy	SeqId_11278_4	COL11A2	6	33162681	33192499	-8.3232	8.56e-17	2.26669e-14
diabetic retinopathy	SeqId_11387_3	ATF6B	6	32115264	32128253	15.5839	9.37e-55	3.10147e-52
diabetic retinopathy	SeqId_2849_49	AIF1	6	31615217	31617021	5.3277	9.95e-08	1.64673e-05
diabetic retinopathy	SeqId_3003_29	NCR3	6	31588895	31593006	3.6177	0.000297	0.0245768
diabetic retinopathy	SeqId_3186_2	C2	6	31897785	31945672	15.8202	2.26e-56	9.97413e-54
diabetic retinopathy	SeqId_4125_52	AGER	6	32180968	32184322	-17.1839	3.5e-66	2.317e-63
diabetic retinopathy	SeqId_5102_55	MICB	6	31494881	31511124	-19.4895	1.35e-84	1.7874e-81
diabetic retinopathy	SeqId_5631_83	MLN	6	33794673	33804003	5.504	3.71e-08	7.0172e-06
diabetic retinopathy	SeqId_5749_53	CLPS	6	35794982	35797344	3.9582	7.55e-05	0.00833017
diabetic retinopathy	SeqId_7757_5	HLA-DQA2	6	32741391	32747198	6.059	1.37e-09	3.02313e-07
diabetic retinopathy	SeqId_17692_2	BTN3A3	6	26440472	26453415	-4.66	3.22e-06	0.000473698
* Concentrations of plasma proteins C3, PILRA and RSPO3 were measured by multiple aptamers (SOMAmer), thus corresponding to multiple different SeqIDs. Refer to the original article (PubMed ID :35501419 ) for detailed description
a Plasma proteins encoded by the PWAS gene
b PWAS genes reaching significance level corrected by False Discovery Rate (P-value<0.05)
c Chromosome where the pwas gene is located
d Starting position of the gene
e End position of the gene
f PWAS z-value from two-sided z-test for test of association between the phenotypes and the cis-genetic regulated plasma protein level
g PWAS p-value from two-sided z-test for test of association between the phenotypes and the cis-genetic regulated plasma protein level
h P-value corrected for FDR. If FDR.P<0.05, we consider the protein to be significantly associated with the ocular disease.

## Sheet: S3_brain_PWAS
Table S3：50 brain protein-ODs pairs identified from PWAS.
Ocular diseases	GENE a	CHR b	P0 c	P1 d	PWAS.Z e	PWAS.P f	FDR.P g
senile cataract	ENSG00000134184.GSTM1	1	110230436	110251661	-4.77233	1.82e-06	0.000985227
senile cataract	ENSG00000134202.GSTM3	1	110276554	110284384	-4.54922	5.38e-06	0.00174742
senile cataract	ENSG00000107679.PLEKHA1	10	124134212	124191867	-4.1002	4.13e-05	0.00745236
senile cataract	ENSG00000177963.RIC8A	11	207511	215113	-3.64022	0.000272	0.0401571
senile cataract	ENSG00000151148.UBE3B	12	109915207	109974507	5.95496	2.6e-09	4.2224e-06
senile cataract	ENSG00000169371.SNUPN	15	75890424	75918810	-4.31311	1.61e-05	0.0032683
senile cataract	ENSG00000175662.TOM1L2	17	17746828	17875736	-4.3745	1.22e-05	0.0032683
senile cataract	ENSG00000176994.SMCR8	17	18218624	18226517	-3.5415	0.000398	0.0497194
senile cataract	ENSG00000182534.MXRA7	17	74668633	74707098	-4.5799	4.65e-06	0.00174742
senile cataract	ENSG00000131941.RHPN2	19	33469499	33555794	-5.47257	4.44e-08	3.60528e-05
senile cataract	ENSG00000138030.KHK	2	27309615	27323640	3.5564	0.000376	0.0497194
senile cataract	ENSG00000169567.HINT1	5	130494720	130507428	4.3258	1.52e-05	0.0032683
senile cataract	ENSG00000213722.DDAH2	6	31694815	31698394	-3.64834	0.000264	0.0401571
age-related macular degeneration	ENSG00000244414.CFHR1	1	196788887	196801319	25.043	2.08e-138	3.37792e-135
age-related macular degeneration	ENSG00000107679.PLEKHA1	10	124134212	124191867	-16.4764	5.42e-61	4.40104e-58
age-related macular degeneration	ENSG00000196177.ACADSB	10	124768495	124817827	4.41611	1e-05	0.00270667
age-related macular degeneration	ENSG00000140105.WARS1	14	100800125	100843142	3.8901	0.0001	0.0180444
age-related macular degeneration	ENSG00000140522.RLBP1	15	89753100	89764982	5.2251	1.74e-07	8.4854e-05
age-related macular degeneration	ENSG00000169371.SNUPN	15	75890424	75918810	-5.1909	2.09e-07	8.4854e-05
age-related macular degeneration	ENSG00000104884.ERCC2	19	45853095	45874176	3.6435	0.000269	0.042224
age-related macular degeneration	ENSG00000204351.SKIV2L	6	31926857	31937532	4.4517	8.52e-06	0.00270667
age-related macular degeneration	ENSG00000204396.VWA7	6	31733367	31745108	4.1801	2.91e-05	0.0067512
age-related macular degeneration	ENSG00000240065.PSMB9	6	32811913	32827362	-3.6273	0.000286	0.042224
age-related macular degeneration	ENSG00000196116.TDRD7	9	100174232	100258407	4.0149	5.95e-05	0.0120785
glaucoma	ENSG00000143149.ALDH9A1	1	165631453	165668100	-6.51187	7.42e-11	1.20501e-07
glaucoma	ENSG00000197959.DNM3	1	171810621	172387606	-4.72119	2.34e-06	0.00126672
glaucoma	ENSG00000110536.PTPMT1	11	47586982	47595013	4.07231	4.65e-05	0.0151032
glaucoma	ENSG00000126822.PLEKHG3	14	65170820	65213610	-3.9589	7.53e-05	0.0203812
glaucoma	ENSG00000129009.ISLR	15	74466012	74469213	-4.10846	3.98e-05	0.0151032
glaucoma	ENSG00000168958.MFF	2	228189867	228222550	-3.76211	0.000168	0.034713
glaucoma	ENSG00000196126.HLA-DRB1	6	32546546	32557625	-5.3038	1.13e-07	9.1756e-05
glaucoma	ENSG00000198087.CD2AP	6	47445525	47594999	3.7588	0.000171	0.034713
glaucoma	ENSG00000136810.TXN	9	113006091	113018920	-3.6534	0.000259	0.0467351
myopia	ENSG00000166888.STAT6	12	57489191	57525922	-4.3994	1.09e-05	0.00590417
myopia	ENSG00000058335.RASGRF1	15	79252289	79383115	-6.7721	1.27e-11	2.06375e-08
myopia	ENSG00000143727.ACP1	2	264140	278283	4.5451	5.49e-06	0.00446063
myopia	ENSG00000106089.STX1A	7	73113536	73134002	3.91894	8.89e-05	0.0361156
diabetic retinopathy	ENSG00000185475.TMEM179B	11	62554887	62557877	-4	6.33e-05	0.0102164
diabetic retinopathy	ENSG00000111540.RAB5B	12	56367697	56388490	-4.544	5.52e-06	0.00149408
diabetic retinopathy	ENSG00000185215.TNFAIP2	14	103589779	103603776	-3.73655	0.000187	0.0233606
diabetic retinopathy	ENSG00000103811.CTSH	15	79213400	79241916	3.7582	0.000171	0.023142
diabetic retinopathy	ENSG00000159713.TPPP3	16	67423712	67427438	-4.263	2.02e-05	0.0041006
diabetic retinopathy	ENSG00000099992.TBC1D10A	22	30687979	30723035	4.0448	5.24e-05	0.00945529
diabetic retinopathy	ENSG00000137288.UQCC2	6	33662070	33679504	-4.4597	8.21e-06	0.00190472
diabetic retinopathy	ENSG00000161904.LEMD2	6	33738979	33756913	-7.3711	1.69e-13	1.37228e-10
diabetic retinopathy	ENSG00000204351.SKIC2	6	31926857	31937532	5.3469	8.95e-08	2.90696e-05
diabetic retinopathy	ENSG00000204396.VWA7	6	31733367	31745108	6.7924	1.1e-11	4.466e-09
diabetic retinopathy	ENSG00000213722.DDAH2	6	31694815	31698394	-9.1254	7.14e-20	1.15954e-16
diabetic retinopathy	ENSG00000240065.PSMB9	6	32811913	32827362	-7.2659	3.71e-13	2.00835e-10
diabetic retinopathy	ENSG00000112763.BTN2A1	6	26458150	26476849	-3.979	6.92e-05	0.0102164
a PWAS genes reaching significance level corrected by False Discovery Rate (P-value<0.05)
b Chromosome where the pwas gene is located
c Starting position of the gene
d End position of the gene
e PWAS z-value from two-sided z-test for test of association between the phenotypes and the brain protein level
f PWAS p-value from two-sided z-test for test of association between the phenotypes and the brain protein level
g P-value corrected for FDR. If FDR.P<0.05, we consider the protein to be significantly associated with the ocular disease.

## Sheet: S4_plasma_MR-IVW
Table S4: Results of plasma MR-IVW.
Ocular diseases	Protein a	GENE b	BETA c	SE d	CILower e	CIUpper f	OR g	ORLower h	ORUpper i	Pval j	Nsnps k	F l	PVE m	FDR.P n
senile cataract	SeqId_15395_15	GSTM1	-0.063	0.0126	-0.0876	-0.0383	0.939	0.9161	0.9624	5.52288e-07	15	197.079	0.291158	3.58987e-06
senile cataract	SeqId_18895_54	GSTM4	-0.0491	0.0144	-0.0773	-0.0209	0.9521	0.9256	0.9793	0.000647378	9	192.225	0.193666	0.00201277
senile cataract	SeqId_3323_37	LRP8	0.0827	0.0246	0.0345	0.1309	1.0862	1.0351	1.1398	0.000774144	6	73.8688	0.0579423	0.00201277
senile cataract	SeqId_9748_31	GSTM3	-0.0775	0.0154	-0.1076	-0.0473	0.9255	0.898	0.9538	4.8472e-07	12	135.052	0.183731	3.58987e-06
senile cataract	SeqId_8403_18	FASN	-0.1492	0.0458	-0.2389	-0.0595	0.8614	0.7875	0.9422	0.00111188	1	117.348	0.0160129	0.00240907
senile cataract	SeqId_6382_17	MANBA	-0.0463	0.0198	-0.085	-0.0076	0.9547	0.9185	0.9924	0.0190309	5	390.343	0.213099	0.0274891
senile cataract	SeqId_5900_11	HINT1	0.1142	0.029	0.0573	0.1711	1.121	1.0589	1.1866	8.43884e-05	1	275.593	0.0368115	0.000365683
senile cataract	SeqId_9470_15	METTL24	-0.0817	0.0384	-0.157	-0.0064	0.9215	0.8547	0.9936	0.0333935	2	79.6038	0.0216044	0.0361763
age-related macular degeneration	SeqId_10816_150	PILRA	-0.0628	0.0192	-0.1004	-0.0252	0.9392	0.9045	0.9751	0.00106821	17	297.49	0.412765	0.00333817
age-related macular degeneration	SeqId_12703_6	NEK7	0.3104	0.0801	0.1534	0.4673	1.3639	1.1658	1.5957	0.000106169	2	83.3952	0.0226102	0.000663556
age-related macular degeneration	SeqId_2683_1	C3	0.503	0.1463	0.2162	0.7897	1.6536	1.2413	2.2028	0.00058746	1	42.3785	0.00584259	0.00244775
age-related macular degeneration	SeqId_2754_50	C3	0.4826	0.1404	0.2074	0.7578	1.6203	1.2305	2.1336	0.00058746	1	46.0473	0.00634518	0.00244775
age-related macular degeneration	SeqId_2851_63	C5	0.1944	0.066	0.0651	0.3237	1.2146	1.0673	1.3823	0.00321413	5	51.1088	0.0342436	0.00892815
age-related macular degeneration	SeqId_3320_49	IGFBP7	-0.1301	0.0315	-0.1919	-0.0682	0.878	0.8254	0.9341	3.74561e-05	6	192.344	0.138045	0.000312134
age-related macular degeneration	SeqId_5803_24	C3	0.716	0.2729	0.181	1.2509	2.0462	1.1984	3.4935	0.00871065	2	98.9488	0.0267144	0.0217766
age-related macular degeneration	SeqId_6402_8	PILRA	-0.0532	0.0214	-0.0951	-0.0113	0.9482	0.9093	0.9888	0.0128223	10	361.557	0.334231	0.0291417
age-related macular degeneration	SeqId_7928_183	TPST1	-0.1136	0.0341	-0.1805	-0.0467	0.8926	0.8349	0.9543	0.000870214	6	136.039	0.101746	0.00310791
age-related macular degeneration	SeqId_9870_17	WARS1	0.1704	0.0328	0.1061	0.2347	1.1858	1.112	1.2646	2.0433e-07	4	337.566	0.157773	2.55413e-06
glaucoma	SeqId_15387_44	NRP2	0.1168	0.0422	0.0341	0.1994	1.1238	1.0347	1.2206	0.00560439	7	61.8119	0.0566511	0.01281
glaucoma	SeqId_15511_37	NPTXR	-0.0582	0.0161	-0.0897	-0.0266	0.9435	0.9142	0.9737	0.000302859	5	211.784	0.128107	0.00143597
glaucoma	SeqId_19367_34	ECI1	-0.2909	0.0835	-0.4545	-0.1273	0.7476	0.6348	0.8805	0.000493336	1	60.9858	0.00838641	0.00143597
glaucoma	SeqId_2730_58	MICA	-0.0542	0.0139	-0.0815	-0.0269	0.9472	0.9218	0.9734	9.7505e-05	11	747.242	0.533029	0.00143597
glaucoma	SeqId_4220_39	FER	-0.1501	0.0562	-0.2602	-0.04	0.8607	0.7709	0.9608	0.00755328	3	67.7892	0.0274362	0.0134281
glaucoma	SeqId_5658_64	F13B	0.0747	0.0203	0.0348	0.1145	1.0775	1.0355	1.1213	0.00023791	4	361.078	0.166928	0.00143597
glaucoma	SeqId_8403_18	FASN	-0.2317	0.0654	-0.3598	-0.1036	0.7932	0.6978	0.9016	0.000392166	1	117.348	0.0160129	0.00143597
glaucoma	SeqId_9017_58	LCT	-0.0475	0.0176	-0.0819	-0.013	0.9537	0.9213	0.9871	0.00696539	12	283.613	0.32097	0.0134281
glaucoma	SeqId_9211_19	SERPINF1	-0.0695	0.0201	-0.1089	-0.0301	0.9329	0.8968	0.9703	0.00053849	6	213.69	0.151051	0.00143597
myopia	SeqId_6367_66	FMOD	0.0063	0.0017	0.003	0.0096	1.0063	1.003	1.0097	0.000194591	4	109.466	0.0572683	0.000313571
myopia	SeqId_13118_5	SMOC1	-0.003	0.0013	-0.0055	-0.0005	0.997	0.9945	0.9995	0.0209857	7	113.131	0.0990278	0.0251828
myopia	SeqId_16781_2	ENGASE	-0.0028	0.0007	-0.0042	-0.0013	0.9972	0.9958	0.9987	0.000158076	12	282.026	0.319748	0.000313571
myopia	SeqId_10948_14	PLD3	0.0102	0.0026	0.0051	0.0153	1.0102	1.0051	1.0154	9.83044e-05	1	157.735	0.021406	0.000294913
myopia	SeqId_8480_29	EFEMP1	-0.008	0.002	-0.0119	-0.0041	0.992	0.9881	0.9959	6.27778e-05	4	197.885	0.098948	0.000251111
myopia	SeqId_15559_5	ANTXR2	-0.0065	0.0015	-0.0094	-0.0036	0.9935	0.9906	0.9964	1.3932e-05	4	141.582	0.0728458	0.000167184
myopia	SeqId_13094_75	RSPO3	-0.0045	0.0012	-0.0068	-0.0022	0.9955	0.9932	0.9978	0.00012623	6	159.777	0.117416	0.000302952
myopia	SeqId_8427_118	RSPO3	-0.0043	0.001	-0.0063	-0.0022	0.9958	0.9937	0.9978	4.79279e-05	8	157.185	0.148612	0.000251111
diabetic retinopathy	SeqId_8248_222	SIGLEC14	0.1068	0.0291	0.0498	0.1638	1.1127	1.0511	1.178	0.000238516	14	172.892	0.251649	0.000844284
diabetic retinopathy	SeqId_8465_52	CTSH	0.0792	0.0209	0.0382	0.1203	1.0825	1.0389	1.1278	0.000154936	10	360.7	0.333703	0.000826326
diabetic retinopathy	SeqId_9241_40	SIRPG	0.1659	0.0414	0.0849	0.247	1.1805	1.0886	1.2802	6.01286e-05	5	205.33	0.124689	0.000481028
a Proteins encoded by the potential causal gene
b Potential causal genes that reached significance level after False Discovery Rate correction for MR-IVW analysis of PWAS results (P-value < 0.05)
c Effect size of MR-IVW characterising the strength and direction of association between plasma proteins and ocular diseases
d Standard error of MR-IVW effect
e Lower limit of 95%CI of MR-IVW effect
f Upper limit of 95%CI of MR-IVW effect
g Odds ratio, OR>1, protein is a risk factor for ocular disease; OR<1, protein is a protective factor for ocular disease; OR=1, no significant association between protein and ocular disease.
h Lower limit of 95%CI of OR
i Upper limit of 95%CI of OR
j Uncorrected p-value for MR-IVW
k Number of instrumental variables
l F-statistics, SNPs with F-statistics less than 10 were not considered to avoid weak instrumental bias
m Phenotypic variation explained, proportion of variance in phenotype explained for a given snp
n P-value corrected for FDR. FDR.P<0.05 was used as a criterion to determine whether the potential causal effect was statistically significant.

## Sheet: S5_brain_MR-IVW
Table S5: Results of brian MR-IVW.
Ocular diseases	GENE a	BETA b	SE c	CILower d	CIUpper e	OR f	ORLower g	ORUpper h	Pval i	num_SNP j	F k	PVE l	FDR.P m
senile cataract	ENSG00000107679.PLEKHA1	-1.5419	0.3733	-2.2737	-0.8102	0.214	0.1029	0.4448	3.62535e-05	1	0.0959939	0.000256602	7.41783e-05
senile cataract	ENSG00000131941.RHPN2	-0.4655	0.0953	-0.6523	-0.2787	0.6278	0.5208	0.7568	1.03717e-06	1	1.49234	0.00397435	4.44364e-06
senile cataract	ENSG00000134184.GSTM1	-0.0146	0.0148	-0.0437	0.0145	0.9855	0.9573	1.0146	0.325604	3	97.6483	0.440555	0.347804
senile cataract	ENSG00000134202.GSTM3	-0.1017	0.0223	-0.1455	-0.058	0.9033	0.8646	0.9436	5.10512e-06	3	9.26825	0.0695458	1.53337e-05
senile cataract	ENSG00000138030.KHK	0.0849	0.0257	0.0346	0.1353	1.0886	1.0352	1.1449	0.0009515	1	21.2559	0.0537776	0.0014426
senile cataract	ENSG00000151148.UBE3B	1.4536	0.3083	0.8494	2.0577	4.2783	2.3382	7.8283	2.41293e-06	1	0.135114	0.000361137	8.71308e-06
senile cataract	ENSG00000169371.SNUPN	-0.3866	0.1725	-0.7247	-0.0484	0.6794	0.4844	0.9528	0.0250594	1	0.369677	0.000987464	0.0309945
senile cataract	ENSG00000169567.HINT1	0.6936	0.1673	0.3657	1.0215	2.0009	1.4415	2.7774	3.3859e-05	1	0.441896	0.00118015	7.24227e-05
senile cataract	ENSG00000175662.TOM1L2	-0.9509	0.2082	-1.3589	-0.5428	0.3864	0.2569	0.5811	4.95232e-06	1	0.292643	0.000781857	1.53337e-05
senile cataract	ENSG00000176994.SMCR8	-1.4773	0.413	-2.2867	-0.668	0.2282	0.1016	0.5127	0.000346877	1	0.0716515	0.000191545	0.000582258
senile cataract	ENSG00000177963.RIC8A	-1.182	0.4598	-2.0831	-0.2808	0.3067	0.1245	0.7552	0.0101466	1	0.0879222	0.000235031	0.0140262
senile cataract	ENSG00000182534.MXRA7	-1.0707	0.2139	-1.4899	-0.6516	0.3428	0.2254	0.5212	5.54187e-07	1	0.283034	0.000756204	2.6038e-06
senile cataract	ENSG00000213722.DDAH2	-0.1664	0.0976	-0.3577	0.025	0.8467	0.6993	1.0253	0.0883641	1	1.23382	0.00328813	0.10601
age-related macular degeneration	ENSG00000104884.ERCC2	1.2205	0.4274	0.3828	2.0582	3.3889	1.4664	7.8321	0.00429556	1	0.298672	0.000797951	0.00630911
age-related macular degeneration	ENSG00000107679.PLEKHA1	-12.578	0.797	-14.14	-11.016	0	0	0	4.11032e-56	1	0.0959939	0.000256602	6.439e-55
age-related macular degeneration	ENSG00000140105.WARS1	0.7363	0.286	0.1758	1.2968	2.0882	1.1922	3.6576	0.0100324	1	0.699975	0.00186809	0.0140262
age-related macular degeneration	ENSG00000140522.RLBP1	0.4941	0.089	0.3196	0.6685	1.639	1.3766	1.9513	2.84934e-08	1	7.17902	0.0188337	1.67438e-07
age-related macular degeneration	ENSG00000169371.SNUPN	-1.3172	0.3625	-2.0276	-0.6068	0.2679	0.1316	0.5451	0.000279067	1	0.369677	0.000987464	0.000485783
age-related macular degeneration	ENSG00000196116.TDRD7	0.9626	0.2481	0.4763	1.4489	2.6185	1.6101	4.2583	0.00010454	1	0.908447	0.00242312	0.000204724
age-related macular degeneration	ENSG00000196177.ACADSB	1.2761	0.2988	0.6904	1.8618	3.5826	1.9945	6.4354	1.95307e-05	1	0.652381	0.0017413	4.5825e-05
age-related macular degeneration	ENSG00000204351.SKIV2L	4.79	2.8755	-0.8459	10.4259	120.302	0.4292	33721.3	0.0957538	2	0.150268	0.000805078	0.107153
age-related macular degeneration	ENSG00000204396.VWA7	1.2679	0.1416	0.9904	1.5453	3.5534	2.6924	4.6896	3.34596e-19	2	1.03764	0.00553298	3.149e-18
age-related macular degeneration	ENSG00000240065.PSMB9	-0.3673	0.3428	-1.0391	0.3046	0.6926	0.3538	1.356	0.283982	1	0.51832	0.00138396	0.310399
age-related macular degeneration	ENSG00000244414.CFHR1	1.1149	0.0743	0.9693	1.2604	3.0492	2.6362	3.527	5.99289e-51	1	16.6435	0.0426052	7.03825e-50
glaucoma	ENSG00000110536.PTPMT1	1.0364	0.2437	0.5588	1.514	2.8191	1.7485	4.545	2.10943e-05	1	0.298538	0.000797594	4.72238e-05
glaucoma	ENSG00000129009.ISLR	-0.6046	0.2632	-1.1204	-0.0888	0.5463	0.3261	0.915	0.021591	1	0.441845	0.00118001	0.0274264
glaucoma	ENSG00000136810.TXN	-0.7485	0.1653	-1.0725	-0.4245	0.4731	0.3422	0.6541	5.96624e-06	3	0.284675	0.0022905	1.65053e-05
glaucoma	ENSG00000143149.ALDH9A1	-1.1148	0.151	-1.4108	-0.8187	0.328	0.2439	0.441	1.57527e-13	1	0.988524	0.00263614	1.23767e-12
glaucoma	ENSG00000168958.MFF	-1.3976	0.289	-1.964	-0.8312	0.2472	0.1403	0.4355	1.32423e-06	1	0.30355	0.000810972	5.17e-06
glaucoma	ENSG00000196126.HLA-DRB1	0.0286	0.0666	-0.102	0.1592	1.029	0.903	1.1725	0.668018	1	12.4931	0.0323243	0.668018
glaucoma	ENSG00000197959.DNM3	-2.209	0.4946	-3.1783	-1.2396	0.1098	0.0417	0.2895	7.95797e-06	1	0.0945404	0.000252718	1.97153e-05
glaucoma	ENSG00000198087.CD2AP	1.1162	0.4364	0.2609	1.9715	3.0532	1.2981	7.1812	0.0105314	1	0.156711	0.000418838	0.0141422
myopia	ENSG00000106089.STX1A	0.0589	0.0161	0.0275	0.0904	1.0607	1.0278	1.0946	0.000243441	1	0.229073	0.000612121	0.000440066
myopia	ENSG00000143727.ACP1	0.0164	0.0036	0.0093	0.0234	1.0165	1.0094	1.0237	5.22413e-06	1	4.58701	0.0121161	1.53337e-05
diabetic retinopathy	ENSG00000099992.TBC1D10A	0.8162	0.488	-0.1403	1.7727	2.2619	0.8691	5.887	0.0944371	1	0.289644	0.000773849	0.107153
diabetic retinopathy	ENSG00000103811.CTSH	0.2812	0.0798	0.1249	0.4375	1.3247	1.133	1.5488	0.000422892	1	9.96608	0.0259556	0.000685377
diabetic retinopathy	ENSG00000111540.RAB5B	-4.0129	0.7551	-5.4927	-2.533	0.0181	0.0041	0.0794	1.06858e-07	1	0.111917	0.000299153	5.58778e-07
diabetic retinopathy	ENSG00000112763.BTN2A1	-0.378	0.5415	-1.4393	0.6832	0.6852	0.2371	1.9803	0.485085	2	3.43005	0.0180596	0.49563
diabetic retinopathy	ENSG00000137288.UQCC2	-4.0283	0.6562	-5.3144	-2.7422	0.0178	0.0049	0.0644	8.29953e-10	1	0.138517	0.000370229	5.57286e-09
diabetic retinopathy	ENSG00000159713.TPPP3	-0.7431	0.1664	-1.0692	-0.417	0.4757	0.3433	0.659	7.96804e-06	1	1.32361	0.0035266	1.97153e-05
diabetic retinopathy	ENSG00000161904.LEMD2	-0.5151	0.5398	-1.573	0.5429	0.5975	0.2074	1.721	0.339979	1	0.285249	0.000762117	0.355089
diabetic retinopathy	ENSG00000185215.TNFAIP2	-0.4118	0.173	-0.751	-0.0727	0.6624	0.4719	0.9299	0.0173169	1	2.2464	0.00597056	0.0226082
diabetic retinopathy	ENSG00000185475.TMEM179B	-0.7106	0.1934	-1.0896	-0.3315	0.4914	0.3363	0.7179	0.000238859	1	1.17197	0.00312383	0.000440066
diabetic retinopathy	ENSG00000204351.SKIC2	9.733	0.5785	8.5991	10.8669	16864.7	5426.56	52412.5	1.64673e-63	2	0.150268	0.000805078	7.755e-62
diabetic retinopathy	ENSG00000204396.VWA7	2.5613	0.159	2.2496	2.873	12.9523	9.4835	17.6899	2.38236e-58	2	1.03764	0.00553298	5.593e-57
diabetic retinopathy	ENSG00000213722.DDAH2	-0.3757	0.2217	-0.8103	0.0589	0.6868	0.4447	1.0607	0.0902209	1	1.23382	0.00328813	0.10601
diabetic retinopathy	ENSG00000240065.PSMB9	-1.2451	0.364	-1.9585	-0.5316	0.2879	0.1411	0.5876	0.000625169	1	0.51832	0.00138396	0.000979431
Brain protein MR-IVW results that satisfied :1) FDR.P<0.05; 2) F>10; 3) passed the MR.steiger test; the three conditions are marked with highlighting
a Potential causal genes that reached significance level after False Discovery Rate correction for MR-IVW analysis of PWAS results (P-value < 0.05)
b Effect size of MR-IVW characterising the strength and direction of association between brain proteins and ocular diseases
c Standard error of MR-IVW effect
d Lower limit of 95%CI of MR-IVW effect
e Upper limit of 95%CI of MR-IVW effect
f Odds ratio, OR>1, protein is a risk factor for ocular disease; OR<1, protein is a protective factor for ocular disease; OR=1, no significant association between protein and ocular disease.
g Lower limit of 95%CI of OR
h Upper limit of 95%CI of OR
i Uncorrected p-value for MR-IVW
j Number of instrumental variables
k F-statistics, SNPs with F-statistics less than 10 were not considered to avoid weak instrumental bias.
l Phenotypic variation explained, proportion of variance in phenotype explained for a given snp
m P-value corrected for FDR. FDR.P<0.05 was used as a criterion to determine whether the potential causal effect was statistically significant.

## Sheet: S6_plasma_COLOC
Table S6: 11 plasma protein-ODs pairs identified from colocalization analysis.
Ocular diseases	Protein	GENE	Nsnps	PP.H0.abf a	PP.H1.abf b	PP.H2.abf c	PP.H3.abf d	PP.H4.abf e	Referencef
senile cataract	SeqId_9748_31	GSTM3 *	2045	2.26092e-161	0.0133263	1.3402e-160	0.078085	0.908589	https://doi.org/10.1167/iovs.16-19242
age-related macular degeneration	SeqId_9870_17	WARS1	2473	4.19807e-268	0.000562292	4.79901e-266	0.0633421	0.936096
age-related macular degeneration	SeqId_5803_24	C3 *	3383	6.13903e-42	9.70408e-21	7.8269e-25	0.000237449	0.999763	https://doi.org/10.1007/s00018-021-03796-9
age-related macular degeneration	SeqId_3320_49	IGFBP7 *	3740	2.03775e-178	0.125747	1.96614e-178	0.120574	0.753679	https://doi.org/10.3389/fmed.2021.692272
age-related macular degeneration	SeqId_10816_150	PILRA *	1500	0	0.0484339	0	0.0855492	0.866017	https://doi.org/10.1016/j.neurobiolaging
glaucoma	SeqId_19367_34	ECI1	2035	1.47663e-09	0.254377	2.03972e-10	0.0344267	0.711197
glaucoma	SeqId_9017_58	LCT	1468	0	0.0420888	0	0.0589004	0.899011
glaucoma	SeqId_15511_37	NPTXR	2632	2.20407e-140	0.0808078	1.00515e-140	0.0359685	0.883224
myopia	SeqId_8480_29	EFEMP1 *	3303	1.732e-107	0.00277562	3.36417e-107	0.00439842	0.992826	https://doi.org/10.3390/biom10091294
diabetic retinopathy	SeqId_8248_222	SIGLEC14	3479	0	0.00151682	0	0.0131538	0.985329
diabetic retinopathy	SeqId_9241_40	SIRPG *	3146	2.9274e-186	0.141475	1.57577e-186	0.0753703	0.783154	https://doi.org/10.3389/fendo.2023.1339374
* Genes have been shown to be associated with corresponding ODs in previous studies.
a H0: no association with either proteins or ODs;PP.H0.abf is the posterior probability that H0 holds true.
b H1: association with proteins, not with ODs; PP.H1.abf is the posterior probability that H1 holds true.
c H2: associated with ODs, not with proteins;PP.H2.abf is the posterior probability that H2 holds true.
d H3: associated with both proteins and ODs, two distinct SNPs;PP.H3.abf is the posterior probability that H3 holds true.
e H4: proteins and ODs share a causal variant; PP.H4.abf is the posterior probability that H4 holds true.We consider H4 plausible if PP.H4.abf > 0.70.
f Sources of references

## Sheet: S7_brain_COLOC
Table S7: 20 brain protein-ODs pairs identified from colocalization analysis.
Ocular diseases	GENE	Nsnps	PP.H0.abf a	PP.H1.abf b	PP.H2.abf c	PP.H3.abf d	PP.H4.abf e	Referencef
Senile cataract	ENSG00000134202.GSTM3 *	92	1.37333e-49	0.0195602	2.90899e-50	0.00316596	0.977274	https://doi.org/10.1167/iovs.16-19242
Senile cataract	ENSG00000175662.TOM1L2	114	1.07252e-12	0.00801996	7.94055e-12	0.0584433	0.933537
Senile cataract	ENSG00000182534.MXRA7	97	6.54317e-05	0.000185752	0.00486979	0.0128426	0.982036
Senile cataract	ENSG00000131941.RHPN2	116	0.000372121	0.00242442	0.001376	0.00797698	0.98785
Senile cataract	ENSG00000169567.HINT1	67	5.77914e-05	0.0221005	3.95789e-05	0.0141721	0.96363
age-related macular degeneration	ENSG00000244414.CFHR1*	29	4.97442e-232	6.60864e-225	1.98651e-08	0.263175	0.736825	https://doi.org/10.1016/j.preteyeres.2021.100952
age-related macular degeneration	ENSG00000140105.WARS1	88	3.35143e-07	0.00605547	6.33395e-06	0.113564	0.880374
age-related macular degeneration	ENSG00000140522.RLBP1*	97	2.75421e-18	2.35237e-05	9.51008e-15	0.0803058	0.919671	https://doi.org/10.1038/s41588-019-0351-9
age-related macular degeneration	ENSG00000196116.TDRD7	139	4.91676e-08	0.0575567	1.72609e-08	0.0192828	0.92316
glaucoma	ENSG00000197959.DNM3 *	380	2.53851e-06	0.000618275	0.000423749	0.102311	0.896645	https://doi.org/10.1371/journal.pone.0218804
glaucoma	ENSG00000110536.PTPMT1*	37	0.0562864	0.00959572	0.0631601	0.00990649	0.861051	https://doi.org/10.1177/11206721211060655
glaucoma	ENSG00000129009.ISLR *	58	0.00199168	0.00012492	0.225273	0.01337	0.759241	https://doi.org/10.3390/cells11111784
glaucoma	ENSG00000168958.MFF *	106	1.00575e-09	0.000838577	1.59505e-08	0.0123124	0.986849	https://doi.org/10.1371/journal.pone.0307227
glaucoma	ENSG00000136810.TXN *	135	4.95507e-12	0.0725954	1.62025e-13	0.00144782	0.925957	https://doi.org/10.1007/978-1-4419-1399-9_41
myopia	ENSG00000166888.STAT6	86	9.26732e-06	0.03821	1.49203e-06	0.00519519	0.956584
myopia	ENSG00000058335.RASGRF1 *	164	0.000145801	2.75652e-05	0.0955929	0.0171857	0.887048	https://www.ncbi.nlm.nih.gov/pmc/articles/PMC4645451/
myopia	ENSG00000143727.ACP1 *	95	4.10292e-62	0.106723	3.29576e-63	0.0076872	0.88559	https://doi.org/10.1038/ncomms11008
diabetic retinopathy	ENSG00000111540.RAB5B *	47	0.00053959	2.63571e-05	0.227653	0.0103586	0.761423	https://www.cell.com/ajhg/abstract/S1471-4914(01)02227-4
diabetic retinopathy	ENSG00000103811.CTSH *	94	2.81943e-21	0.143108	3.29866e-23	0.000818263	0.856073	https://doi.org/10.1007/s00417-015-3118-8
diabetic retinopathy	ENSG00000159713.TPPP3	47	0.0313522	0.00519043	0.0365134	0.00512305	0.921821
* Genes have been shown to be associated with corresponding ODs in previous studies.
a H0: no association with either proteins or ODs;PP.H0.abf is the posterior probability that H0 holds true.
b H1: association with proteins, not with ODs; PP.H1.abf is the posterior probability that H1 holds true.
c H2: associated with ODs, not with proteins;PP.H2.abf is the posterior probability that H2 holds true.
d H3: associated with both proteins and ODs, two distinct SNPs;PP.H3.abf is the posterior probability that H3 holds true.
e H4: proteins and ODs share a causal variant; PP.H4.abf is the posterior probability that H4 holds true.we consider H4 plausible if PP.H4.abf > 0.70.
f Sources of references

## Sheet: S8_plasma_MR-Egger
Table S8: Results of plasma MR-Egger.
Ocular diseases	Protein a	GENE b	BETA c	SE d	CILower e	CIUpper f	OR g	ORLower h	ORUpper i	Pval j	Nsnps k	F l	PVE m
Senile cataract	SeqId_15395_15	GSTM1	-0.0413	0.0223	-0.0849	0.0023	0.9595	0.9186	1.0023	0.0636006	15	197.079	0.291158
Senile cataract	SeqId_18895_54	GSTM4	-0.0198	0.044	-0.106	0.0663	0.9804	0.8995	1.0686	0.652037	9	192.225	0.193666
Senile cataract	SeqId_3323_37	LRP8	0.0905	0.0792	-0.0647	0.2458	1.0948	0.9373	1.2786	0.253011	6	73.8688	0.0579423
Senile cataract	SeqId_9748_31	GSTM3	-0.0938	0.0348	-0.162	-0.0257	0.9104	0.8505	0.9746	0.00696185	12	135.052	0.183731
Senile cataract	SeqId_8403_18	FASN	NA	NA	NA	NA	NA	NA	NA	NA	NA	NA	NA
Senile cataract	SeqId_6382_17	MANBA	-0.0864	0.0465	-0.1775	0.0047	0.9172	0.8373	1.0047	0.0629211	5	390.343	0.213099
Senile cataract	SeqId_5900_11	HINT1	NA	NA	NA	NA	NA	NA	NA	NA	NA	NA	NA
Senile cataract	SeqId_9470_15	METTL24	NA	NA	NA	NA	NA	NA	NA	NA	NA	NA	NA
age-related macular degeneration	SeqId_10816_150	PILRA	-0.0707	0.0686	-0.2052	0.0638	0.9317	0.8145	1.0658	0.302719	17	297.49	0.412765
age-related macular degeneration	SeqId_12703_6	NEK7	NA	NA	NA	NA	NA	NA	NA	NA	NA	NA	NA
age-related macular degeneration	SeqId_2683_1	C3	NA	NA	NA	NA	NA	NA	NA	NA	NA	NA	NA
age-related macular degeneration	SeqId_2754_50	C3	NA	NA	NA	NA	NA	NA	NA	NA	NA	NA	NA
age-related macular degeneration	SeqId_2851_63	C5	0.3286	0.3703	-0.3971	1.0544	1.3891	0.6723	2.8702	0.374795	5	51.1088	0.0342436
age-related macular degeneration	SeqId_3320_49	IGFBP7	-0.1216	0.0506	-0.2208	-0.0224	0.8855	0.8019	0.9779	0.0163088	6	192.344	0.138045
age-related macular degeneration	SeqId_5803_24	C3	NA	NA	NA	NA	NA	NA	NA	NA	NA	NA	NA
age-related macular degeneration	SeqId_6402_8	PILRA	-0.0578	0.0566	-0.1687	0.053	0.9438	0.8448	1.0545	0.306528	10	361.557	0.334231
age-related macular degeneration	SeqId_7928_183	TPST1	-0.0619	0.1662	-0.3877	0.2639	0.94	0.6786	1.302	0.709514	6	136.039	0.101746
age-related macular degeneration	SeqId_9870_17	WARS1	0.2101	0.0508	0.1106	0.3096	1.2338	1.1169	1.3629	3.50954e-05	4	337.566	0.157773
glaucoma	SeqId_15387_44	NRP2	0.0825	0.1664	-0.2436	0.4087	1.086	0.7838	1.5049	0.619904	7	61.8119	0.0566511
glaucoma	SeqId_15511_37	NPTXR	-0.07	0.0219	-0.1131	-0.027	0.9324	0.8931	0.9733	0.00141206	5	211.784	0.128107
glaucoma	SeqId_19367_34	ECI1	NA	NA	NA	NA	NA	NA	NA	NA	NA	NA	NA
glaucoma	SeqId_2730_58	MICA	-0.0825	0.0323	-0.1459	-0.0191	0.9208	0.8642	0.981	0.0107114	11	747.242	0.533029
glaucoma	SeqId_4220_39	FER	-0.2045	0.1318	-0.4629	0.0539	0.815	0.6294	1.0553	0.120798	3	67.7892	0.0274362
glaucoma	SeqId_5658_64	F13B	0.0457	0.0633	-0.0784	0.1699	1.0468	0.9246	1.1852	0.470167	4	361.078	0.166928
glaucoma	SeqId_8403_18	FASN	NA	NA	NA	NA	NA	NA	NA	NA	NA	NA	NA
glaucoma	SeqId_9017_58	LCT	-0.0214	0.0426	-0.1049	0.062	0.9788	0.9004	1.064	0.614745	12	283.613	0.32097
glaucoma	SeqId_9211_19	SERPINF1	-0.1549	0.0737	-0.2993	-0.0106	0.8565	0.7414	0.9895	0.0354155	6	213.69	0.151051
myopia	SeqId_6367_66	FMOD	0.0059	0.0029	0.0003	0.0116	1.006	1.0003	1.0116	0.0377024	4	109.466	0.0572683
myopia	SeqId_13118_5	SMOC1	-0.0053	0.0022	-0.0097	-0.001	0.9947	0.9903	0.999	0.0168811	7	113.131	0.0990278
myopia	SeqId_16781_2	ENGASE	-0.0028	0.0011	-0.0049	-0.0006	0.9972	0.9951	0.9994	0.0110511	12	282.026	0.319748
myopia	SeqId_10948_14	PLD3	NA	NA	NA	NA	NA	NA	NA	NA	NA	NA	NA
myopia	SeqId_8480_29	EFEMP1	-0.0149	0.0061	-0.0269	-0.0028	0.9852	0.9734	0.9972	0.0155126	4	197.885	0.098948
myopia	SeqId_15559_5	ANTXR2	-0.0051	0.003	-0.011	0.0008	0.9949	0.9891	1.0008	0.0923375	4	141.582	0.0728458
myopia	SeqId_13094_75	RSPO3	-0.005	0.0039	-0.0127	0.0026	0.995	0.9874	1.0026	0.197966	6	159.777	0.117416
myopia	SeqId_8427_118	RSPO3	-0.0022	0.0022	-0.0066	0.0022	0.9978	0.9934	1.0022	0.329007	8	157.185	0.148612
diabetic retinopathy	SeqId_8248_222	SIGLEC14	0.1566	0.0457	0.067	0.2462	1.1695	1.0693	1.2792	0.000612432	14	172.892	0.251649
diabetic retinopathy	SeqId_8465_52	CTSH	0.0512	0.0359	-0.0191	0.1215	1.0525	0.9811	1.1292	0.153343	10	360.7	0.333703
diabetic retinopathy	SeqId_9241_40	SIRPG	0.1142	0.0629	-0.0091	0.2375	1.1209	0.9909	1.2681	0.0695751	5	205.33	0.124689
a Proteins encoded by the potential causal gene
b Potential causal genes that reached significance level for MR-Egger analysis of PWAS results (P-value < 0.05)
c Effect size of MR-Egger characterising the strength and direction of association between plasma proteins and ocular diseases
d Standard error of MR-Egger effect
e Lower limit of 95%CI of MR-Egger effect
f Upper limit of 95%CI of MR-Egger effect
g Odds ratio, OR>1, protein is a risk factor for ocular disease; OR<1, protein is a protective factor for ocular disease; OR=1, no significant association between protein and ocular disease.
h Lower limit of 95%CI of OR
i Upper limit of 95%CI of OR
j P-value for MR-Egger
k Number of instrumental variables
l F-statistics, SNPs with F-statistics less than 10 were not considered to avoid weak instrumental bias.
m Phenotypic variation explained, proportion of variance in phenotype explained for a given snp

## Sheet: S9_plasma_MR-INT
Table S9: Results of plasma MR-INT.*
Ocular diseases	Protein	GENE	BETA	SE	CILower	CIUpper	OR	ORLower	ORUpper	Pval	Nsnps	F	PVE
senile cataract	SeqId_15395_15	GSTM1	-0.0113	0.0096	-0.0301	0.0076	0.9888	0.9704	1.0076	0.240847	15	197.079	0.291158
senile cataract	SeqId_18895_54	GSTM4	-0.0111	0.0157	-0.0418	0.0197	0.989	0.959	1.0199	0.480531	9	192.225	0.193666
senile cataract	SeqId_3323_37	LRP8	-0.0016	0.0154	-0.0318	0.0286	0.9984	0.9687	1.029	0.916616	6	73.8688	0.0579423
senile cataract	SeqId_9748_31	GSTM3	0.0064	0.012	-0.0172	0.03	1.0064	0.9829	1.0304	0.596374	12	135.052	0.183731
senile cataract	SeqId_8403_18	FASN	NA	NA	NA	NA	NA	NA	NA	1	NA	NA	NA
senile cataract	SeqId_6382_17	MANBA	0.0151	0.0158	-0.0158	0.046	1.0152	0.9843	1.0471	0.339201	5	390.343	0.213099
senile cataract	SeqId_5900_11	HINT1	NA	NA	NA	NA	NA	NA	NA	1	NA	NA	NA
senile cataract	SeqId_9470_15	METTL24	NA	NA	NA	NA	NA	NA	NA	1	NA	NA	NA
age-related macular degeneration	SeqId_10816_150	PILRA	0.0038	0.0319	-0.0586	0.0663	1.0039	0.9431	1.0686	0.903908	17	297.49	0.412765
age-related macular degeneration	SeqId_12703_6	NEK7	NA	NA	NA	NA	NA	NA	NA	NA	NA	NA	NA
age-related macular degeneration	SeqId_2683_1	C3	NA	NA	NA	NA	NA	NA	NA	NA	NA	NA	NA
age-related macular degeneration	SeqId_2754_50	C3	NA	NA	NA	NA	NA	NA	NA	NA	NA	NA	NA
age-related macular degeneration	SeqId_2851_63	C5	-0.0361	0.0979	-0.228	0.1558	0.9646	0.7961	1.1686	0.71244	5	51.1088	0.0342436
age-related macular degeneration	SeqId_3320_49	IGFBP7	-0.0028	0.013	-0.0283	0.0227	0.9972	0.9721	1.023	0.830103	6	192.344	0.138045
age-related macular degeneration	SeqId_5803_24	C3	NA	NA	NA	NA	NA	NA	NA	NA	NA	NA	NA
age-related macular degeneration	SeqId_6402_8	PILRA	0.0021	0.0243	-0.0455	0.0498	1.0022	0.9556	1.051	0.929508	10	361.557	0.334231
age-related macular degeneration	SeqId_7928_183	TPST1	-0.0225	0.0704	-0.1606	0.1156	0.9778	0.8517	1.1225	0.749546	6	136.039	0.101746
age-related macular degeneration	SeqId_9870_17	WARS1	-0.0168	0.0164	-0.0489	0.0154	0.9834	0.9523	1.0155	0.30637	4	337.566	0.157773
glaucoma	SeqId_15387_44	NRP2	0.0075	0.0351	-0.0613	0.0763	1.0075	0.9405	1.0793	0.830579	7	61.8119	0.0566511
glaucoma	SeqId_15511_37	NPTXR	0.0117	0.0146	-0.017	0.0404	1.0117	0.9831	1.0412	0.425696	5	211.784	0.128107
glaucoma	SeqId_19367_34	ECI1	NA	NA	NA	NA	NA	NA	NA	1	NA	NA	NA
glaucoma	SeqId_2730_58	MICA	0.0156	0.0161	-0.0159	0.0472	1.0158	0.9842	1.0483	0.331527	11	747.242	0.533029
glaucoma	SeqId_4220_39	FER	0.0168	0.0367	-0.0552	0.0888	1.0169	0.9463	1.0928	0.647881	3	67.7892	0.0274362
glaucoma	SeqId_5658_64	F13B	0.0121	0.0251	-0.037	0.0612	1.0121	0.9636	1.0631	0.629811	4	361.078	0.166928
glaucoma	SeqId_8403_18	FASN	NA	NA	NA	NA	NA	NA	NA	1	NA	NA	NA
glaucoma	SeqId_9017_58	LCT	-0.0158	0.0234	-0.0618	0.0301	0.9843	0.9401	1.0306	0.500067	12	283.613	0.32097
glaucoma	SeqId_9211_19	SERPINF1	0.0406	0.0337	-0.0254	0.1066	1.0414	0.9749	1.1125	0.228015	6	213.69	0.151051
myopia	SeqId_6367_66	FMOD	0.0001	0.0006	-0.0012	0.0014	1.0001	0.9988	1.0014	0.879231	4	109.466	0.0572683
myopia	SeqId_13118_5	SMOC1	0.0007	0.0006	-0.0004	0.0018	1.0007	0.9996	1.0018	0.196667	7	113.131	0.0990278
myopia	SeqId_16781_2	ENGASE	0	0.0004	-0.0008	0.0008	1	0.9992	1.0008	0.996836	12	282.026	0.319748
myopia	SeqId_10948_14	PLD3	NA	NA	NA	NA	NA	NA	NA	1	NA	NA	NA
myopia	SeqId_8480_29	EFEMP1	0.0024	0.0021	-0.0016	0.0065	1.0024	0.9984	1.0065	0.240633	4	197.885	0.098948
myopia	SeqId_15559_5	ANTXR2	-0.0004	0.0007	-0.0018	0.0011	0.9996	0.9982	1.0011	0.589146	4	141.582	0.0728458
myopia	SeqId_13094_75	RSPO3	0.0002	0.0015	-0.0027	0.0031	1.0002	0.9974	1.0031	0.886386	6	159.777	0.117416
myopia	SeqId_8427_118	RSPO3	-0.0008	0.0008	-0.0024	0.0007	0.9992	0.9976	1.0007	0.29859	8	157.185	0.148612
diabetic retinopathy	SeqId_8248_222	SIGLEC14	-0.0255	0.0184	-0.0616	0.0107	0.9748	0.9402	1.0107	0.167226	14	172.892	0.251649
diabetic retinopathy	SeqId_8465_52	CTSH	0.0183	0.0191	-0.019	0.0557	1.0185	0.9812	1.0573	0.336071	10	360.7	0.333703
diabetic retinopathy	SeqId_9241_40	SIRPG	0.0179	0.0166	-0.0147	0.0504	1.018	0.9854	1.0517	0.281739	5	205.33	0.124689
* For proteins with more than three IVs, we examined horizontal pleiotropy using intercept from the MR-Egger method. If MR-Egger_intercept and 0 were not statistically different (Pval > 0.05), we considered that there was no horizontal pleiotropy.
All results illustrated the nonexistence of horizontal pleiotropy.
Refer to S4 for meaning of each column.

[truncated: 12 more sheets: S10_plasma_MR-median, S11_plasma_heterogeneity, S12_brain_MR-median, S13_brian MR-Steiger, S14_plasma_GO_enrichment, S15_plasma_KEGG_enrichment, S16_brain_GO_enrichment, S17_brian_KEGG_enrichment, S18_plasma_Drug_Interactions, S19_brain_Drug_Interactions, S20_plasma_Druggability, S21_brain_Druggability]
